# Supplementary material for: Short-Chain Fatty Acids Modulate Sperm Migration through Olfactory Receptor 51E2 Activity
Source: Int J Mol Sci. 2022 Oct 22;23(21):12726. doi: 10.3390/ijms232112726 (PMC9658011; doi:10.3390/ijms232112726)
Supplement: Supplementary file 1 [file ijms-23-12726-s001.zip]

Archive with 1 entries (1 files):
- ijms-1981906-supplementary.pdf
